# Supplementary material for: Crystal Structure Determination and Hirshfeld Analysis of a New Alternariol Packing Polymorph
Source: Crystals (Basel). Author manuscript; Available in PMC 2022 Aug 12. (PMC9374539; doi:10.3390/cryst12050579)
Supplement: Supplemental File 1 [file NIHMS1828904-supplement-Supplemental_File_1.zip]

Archive with 1 entries (1 files):
- crystals-1685804-supplementary.pdf
